# Supplementary material for: BigDataProcessor2: a free and open-source Fiji plugin for inspection and processing of TB sized image data
Source: Bioinformatics. 2021 Feb 17;37(18):3079–81. doi: 10.1093/bioinformatics/btab106 (PMC8479660; doi:10.1093/bioinformatics/btab106)
Supplement: btab106_Supplementary_Data [file btab106_supplementary_data.zip]

Archive with 3 entries (3 files):
- BigDataProcessor2_3rdRevision_Supplementary Information.docx
- BigDataProcessor2_3rdRevision_Supplementary Information_FINAL.docx
- BigDataProcessor2_3rdRevision_Supplementary Information_FINAL.pdf
